# Supplementary material for: Genetic Predisposition to Coronary Artery Disease in Type 2 Diabetes Mellitus
Source: Circ Genom Precis Med. 2020 Aug 13;13(6):e002769. doi: 10.1161/CIRCGEN.119.002769 (PMC7748049; doi:10.1161/CIRCGEN.119.002769)
Supplement: Supplementary file 2 [file hcg-13-e002769-s002.xlsx]

## Sheet: Supp.Table1
Study	CATHGEN	CCF	Corogene	DGI	Dilgom	EGCUT (GWAS)	EGCUT (CM)	GoDARTS	IMPROVE (CM)	KORA F3	KORA F4	LURIC	Medstar	PennCath	MIGen	Morgam (CM)	PMB (CM)	predictCVD	PROCARDIS	PROMIS	Rotterdam Study	SCARFSHEEP (CM)	SDR	STR	THISEAS (CM)	WTCCC2
Full name	Duke Cardiac CATHeterization GENetics (CATHGEN) study	Cleveland Clinic GeneBank Study	COROGENE study	Diabetes Genetic Initiative	Dietary, life style, and genetic determinants of obesity and metabolic syndrome	Estonian Genome Center, University of Tartu	Estonian Genome Center, University of Tartu	The Genetics of Diabetes Audit and Research in Tayside Scotland		KORA	KORA	Ludwigshafen Risk and Cardiovascular Health Study	Medstar	PennCath	MIGen	Monica Risk Genetics Archiving and Monograph	Pfizer/MGH/Broad Collaboration	predictCVD	Precocious Coronary Artery Disease	Pakistan Risk of Myocardial Infarction Study			Scania Diabetes Registry	Swedish Twin Registry	The Hellenic Study of Interactions between Snps and Eating in Atherosclerosis Susceptibility	Welcome Trust Case Control Consortium Coronary Arterey Disease 2
Reference	www.cathgen.duhs.duke.edu	PMID: 21475195	PMID:21642350	PMID: 17463246		PMID: 19424496	PMID: 19424496	PMID:9329309	PMID:10778996			PMID:11258203	MedStar	PennCath	Myocardial Infarction Genetics	PMID:15561751	--		PMID: 21378988	PMID: 19404752		PMID:16238676 and	PMID: 12380709	PMID: 23555974	20167083	1638091217634440
Ethnicity	Caucasian	European	European	European	European	European	European	European	European	European	European	European	PMID: 19198609	PMID: 17478679	PMID: 19198609	European	European	European	European	South Asian		European	European	European	European	European
Region of recruitment	USA	Cleveland, OH	Finland	Finland and Sweden	Finland	Estonia	Estonia	Scotland	Finland, Sweden, Nethlands, France, Italy			Germany	Multiple	Multiple	European	Finland	Finland/Sweden	Finland	UK, Sweden, Germany, Italy	Pakistan		Sweden	Southern Sweden	Sweden	Greece	UK
Phenotype	CAD	CAD	MI	CAD	CAD	CAD	CAD	CAD	CAD	CAD	CAD	CAD	USA	USA	Multiple	CAD	MI	MI	CAD	MI		MI/CAD	CHD	CHD	CAD	CAD
Phenotype definition	at least one of these criteria: significant CAD on cath, ever MI (history, current or subsequent), hx PCI, hx CABG	Subjects undergoing elective diagnostic cardiac catheterization procedure	Hospital admission codes and death records for: MI only	Hopsital admission codes	Hopsital admission codes and death records for: MI/Unstable Angina/Corrective procedures (PTCA & CABG)	Hopsital admission codes	Hopsital admission codes	Hopsital admission codes and death records for: MI/Unstable Angina/Corrective procedures (PTCA & CABG)				Angiography	CAD	CAD	MI	Hopsital admission codes and death records for: MI/Unstable Angina/Corrective procedures (PTCA & CABG)	Hospital records	Hospital admission codes and death records for: MI only	Diagnosis of myocardial infarction (MI) or acute coronary syndrome (ACS), unstable or stable angina, coronary artery bypass graft (CABG, or coronary angioplasty (CA) before age 66 and had either (a) a sibling with a diagnosis of MI or ACS before age 66 years or (b) they themselves had a diagnosis of MI or ACS before age 66 years and a sibling with unstable or stable angina, coronary artery by-pas…	MI cases had to fulfil all of the following criteria: symptoms within 24 hours of hospital presentation; typical ECG changes; and positive troponin-I test			Unrelated T2D individuals with fatal or non-fatal myocardial infarction, unstable angina, coronary intervention (i.e coronary artery bypass graft or other coronary revascularization procedure) or CHD death.	Individuals within this cohort study who developed a fatal or non-fatal myocardial infarction or unstable angina during follow-up. Participants were identified as having CHD if they had a hospital admission with CHD as the primary cause of hospitalization and/or died with CAD as the underlying cause. CHD was defined as acute myocardial infarction (ICD-8 and ICD-9 code 410, ICD-10 codes I21-I22) o…	Cases were subjects with a first-ever MI before age of 70 yrs presenting with either ACS or stable CAD defined as >50% stenosis in at least one of the three main coronary vessels assessed by coronary angiography. ACS was defined as acute MI or unstable angina corresponding to class III of the Braunwald classification. ACS patients have also undergone coronary angiography examination that verified…	CAD cases had a validated history of either myocardial infarction or coronary revascularization (coronary artery bypass surgery or percutaneous coronary angioplasty) before their 66th birthday. Verification of the history of CAD was required either from hospital records or the primary care physician
Control definition	no CAD on cath, no hx of cabg or PCI, no ever MI	Controls free of CAD at baseline	Controls free of CAD	Controls free of CAD	Controls free of CAD	Controls free of CAD	Controls free of CAD	Controls free of CAD	Controls free of CAD			Controls free of CAD	one or more coronary vessels with ≥50% stenosis equally selected for stable CAD cases without history of MI and CAD cases with a history of MI.	one or more coronary vessels with ≥50% stenosis equally selected for stable CAD cases without history of MI and CAD cases with a history of MI.	diagnosed on the basis of autopsy evidence of fatal myocardial infarction or a combination of chest pain, electrocardiographic evidence of myocardial infarction, or elevation of one or more cardiac biomarkers (creatine kinase or cardiac troponin).	Controls free of CAD	Controls free of CAD	Controls free of CAD	Controls with no personal or sibling history of CAD before age 66 years	non-cases from the same recruitment area			SDR individuals with T2D, free from CHD and stroke.	Non-cases from the same longitudinal, community-based cohort study	Controls were subjects age matched without MI/CAD history with negative coronary angiography findings (<30% stenosis), or negative stress test, or subjects without symptoms of disease that were admitted at the same hospitals as cases and were free of any cardiovascular disease, cancer, or inflammatory diseases.	Controls were subjects from within the 1958 Birth Cohort (also known as the National Child Development Study) including all births in England, Wales and Scotland, during one week in 1958.
Mean age (SD) years [cases/controls] - AGE AT CATH	63.51 (11.27) / 58.47 (11.79)	61.54 (11.06)/72.79 (6.42)	66.3423 (11.67928)/55.58 (12.187)	67.26 ()/62.1 (10.6)	63.79 (7.68)/51.82 (13.50)	65.03(12.76)/49.84(19.67)	59.64(10.53)/55.7 (10.9)	62.75 (10.97)/65.43(10.07)	65.73 (5.98)/64.15 (5.38)	67.57(6.53)/66.44 (7.60)	67.30 (7.13)/66.16 (7.54)	59.36 (10.56) / 60.13 (11.53)	coronary angiography showed no evidence of coronary artery disease	coronary angiography showed no evidence of coronary artery disease	controls free of myocardial infarction	59.3 (8.65)/55.73 (10.52)	NA	59.22(9.13)/49.64(13.41)	53.58 (8.09)/57.66 (11.38)	--	70.5 (7.6)/67.41(7.95)	57.62 (7.33)/ 58.50 (7.20)	56 (13.1) / 55 (12.7)	78.87(9.48)/74.44(9.79)	59.36(11.15)/57.10(14.59)	60.09(8.10) / 44 (-)
N CAD/MI [cases/controls]	1340 / 811	2345/332	1575/1562	365/524	193/4718	991/5095	788/1146	877/2187	128/3427			2095/923	--	--	--	1045/2063	893/2286	294/1488	4844/3532	GWAS1: 4475/4438; GWAS2: 3988/3916		1513/1881	286 / 1969	476/1703	590/1066	1921/1496
N Diabetic CAD/MI [cases/controls]	397/132	510/30	257/117	365/524	39/267	171/214	223/517	877/2187	47/907	51/136	20/122	934/283			2593/3161	195/281	893/2286	294/1488	0	GWAS1: 1555/1078; GWAS2: 2595/1512	188/453	237/104	286 / 1969	83/178	209/153	152/45
N non-diabetic CAD/MI cases [cases/controls]	943/679	1835/302	1318/1445	--	154/4451	820/4881	565/629	NA	81/2520			1161/640			60/300	850/1782	--	NA	4844/3532	GWAS1: 2920/3360; GWAS2: 1393/2404		1276/1777	-	393/1523	381/913	1769/1451
% EVER smoker CAD/MI [cases/controls]	58.1%/41.3%	84.7%/15.3%	38.1%/24%	39.7%/35.7%	18.65%/17.4%	14.42%/30.5%	20.6%/25.4%	74.8%/61.2%	19.4%/14.6%	23.53/11.03	20.00/10.66	70.2%/51.1%			2533/2861	28.13% /27.38%	NA	38.78%/28.09%	52%/19%	--	24.5%/27.4%	40.7% /27.1%	21.6% / 14.8%	21.7%/22.0%	42.2%/25.05%	75.8%/56.0%
BMI Diabetic CAD/MI [cases/controls]	32.13 (7.13)/35.21 (9.68)	31.02 (6.38)/29.46 (5.67)	NA	28.3 (4.0)/28.5 (4.6)	--	31.18(5.94)/31.04(6.04)	33.65(5.30)/33.33(5.36)	30.72 (5.45)/31.1 (5.74)	30.15 (5.11)/ 29.19 (4.63)	30.96(5.18)/27.8 (4.0)	33.00 (6.42)29.12 (4.97)	28.06 (4.01)/28.75 (4.64)	57.5%/49.9%	45%/34.8%	varies by sub-study; see primary ref		NA	NA		--	27.0 (3.5)/28.5 (4.5)	28.34 (4.44)/27.95 (4.43)	28.6 (4.30) / 29.4 (5.67)	26.68 (4.74)/26.98 (3.77)	28.23(4.31)/30.75(4.94)	28.79 (3.98) / 30.91 (6.01)
BMI non-diabetic CAD/MI [cases/controls]	28.83 (6.00) / 28.99 (7.05)	29.02 (5.31)/27.39 (5.41)	NA	--	--	27.77(4.97)/26.36(5.16)	22.22(5.07)/22.58(2.85)	NA	27.72 (4.11)/ 26.50 (3.84)			26.95 (3.67)/26.93 (4.11)	--	--	varies by sub-study; see primary ref		NA	NA	[n=4779/3517] 28.14(4.3)/26.52(16.98)	--		26.68 (3.90)/25.63 (3.57)	-	25.12 (3.35)/24.87 (3.88)	27.94(4.10)/28.38(4.71)	27.50 (4.22) / 27.28 (4.77)
													--	--	varies by sub-study; see primary ref

## Sheet: Supp.Table2
Study	HPFS	NHS	METSIM	deCODE
Full name	The Health Professionals Follow-Up Study	The Nurses' Health Study	The Metabolic Syndrome In Men Study	deCODE Study
Reference	PMID: 23982368	PMID: 23982368	PMID: 19223598	PMID: 27192541
Ethnicity	Caucasian	Caucasian	European	European
Region of recruitment	The U.S.	The U.S.	Finland	Iceland
Phenotype	CHD	CHD	CAD	CAD
Phenotype definition	Nonfatal CHD was confirmed using the criteria of the World Health Organization, specifically, on the basis of symptoms and either electrocardiographic changes or elevated cardiac enzyme concentrations. Fatal CHD was defined as fatal myocardial infarction if this was confirmed by hospital records or autopsy, or if CHD was listed as the cause of death on the certificate and this was the underlying …	Nonfatal CHD was confirmed using the criteria of the World Health Organization, specifically, on the basis of symptoms and either electrocardiographic changes or elevated cardiac enzyme concentrations. Fatal CHD was defined as fatal myocardial infarction if this was confirmed by hospital records or autopsy, or if CHD was listed as the cause of death on the certificate and this was the underlying …	Hopsital admission codes and death records for: MI/Unstable Angina/Corrective procedures (PTCA & CABG)	Coronary artery disease (CAD) was defined as a) individuals in the MONICA registry who suffered myocardial infarction (MI) before the age of 75 in Iceland between 1981 and 2002 and satisfied the MONICA criteria1, b) subjects with CAD discharge diagnoses (ICD 9 codes 410.*, 411.*, 412.*, 414.* or ICD 10 codes I20.0, I21.*, I22.*. I23.*, I24.*, I25.*) from LUH, c) subjects diagnosed with significan…
Control definition	CHD controls were selected randomly and matched in a 1:2 ratio on age, smoking, and month of blood return, among participants who were free of CVD and T2D when CHD was diagnosed in the case.	CHD controls were selected randomly and matched in a 1:2 ratio on age, smoking, and month of blood return, among participants who were free of CVD and T2D when CHD was diagnosed in the case.	Controls free of CAD	Population controls without known history of CAD.
Mean age (SD) years [cases/controls] - AGE AT CATH			62.12 (6.40) / 57.07 (7.00)	66.9 (12.9) / 57.7 (17.6)
N CAD/MI [cases/controls]	750/1403	644/1689	1173/8999	14156 / 89340
N Diabetic CAD/MI [cases/controls]	385/646	314/918	391/1579	2619 / 4712
N non-diabetic CAD/MI cases [cases/controls]	365/756	330/771	782/7420	11537 / 84628
% EVER smoker CAD/MI [cases/controls]			17.0%/18.2%	54.3% / 38.8%
BMI Diabetic CAD/MI [cases/controls]			29.78 (4.64) / 29.90 (5.05)	29.3 (5.3) / 30.3 (6.1)
BMI non-diabetic CAD/MI [cases/controls]			27.01 (3.83) / 26.63 (3.71)	26.5 (4.4) / 26.5 (5.0)

## Sheet: Supp.Table3
Study name	CATHGEN	CCF	Corogene	DGI	DILGOM (CM)	EGCUT (GWAS)	EGCUT (CM)	GoDARTS	IMPROVE (CM)	KORA F3	KORA F4	LURIC	Medstar	PennCath	MIGen	Morgam (CM)	PMB (CM)	predictCVD	PROCARDIS	PROMIS	Rotterdam study	SCARFSHEEP (CM)	SDR	STR	THISEAS (CM)	WTCCC2
Genotyping centre	Duke	University of Ottawa	Sanger	Broad		Estonian Biocenter, Genotyping Core Facility	Estonian Biocenter, Genotyping Core Facility	Sanger	Uppsala, Sweden			LURIC Study nonprofit LLC	--	--	Broad		Broad		CNG Paris, UK Twins at Wellcome Trust Sanger Institute	Wellcome Trust Sanger - Cambridge Genome Services	Uppsala, Sweden		Uppsala SNP&SEQ Technology Platform	Sanger	Sanger
Genotyping array	Illumina HumanOmni1-Quad_v1_0_C	Affymetrix 6.0	Illumina 610K	Affymetrix 500K	Illumina CardioMetabochip	OmniExpress	Illumina Metabochip	Affymetrix 6.0	Cardio Metabo Chip	Affymetrix 500K	Affymetrix 6.0	Affymetrix 6.0	Affymetrix 6.0	Affymetrix 6.0	Affymetrix 6.0	Illumina CardioMetabochip	Illumina CardioMetabochip	Illumina Omni Express	Illumina 1M, Illumina 610K	Illumina 610	Illumina 550K	Cardio Metabo Chip		Illumina Cardio-Metabochip	Cardio Metabo Chip	Affymetrix GeneChip® Human Mapping 500K Array Set
Calling algorithm	GenomeStudio Genotyping module	Birdseed	Illuminus	Birdseed		GenomeStudio	GenCall	CHIAMO	GeneCall			Birdseed v2	Birdseed v2	Birdseed v2	Birdseed v2		Birdseed v2	----	Beadstudio, UKTwins (Illuminus)	Illuminus		GeneCall		GenCall	GenoSNP	Chiamo++
Pre-Imputation QC - Exclusion criteria	maf < 1%	Filtered samples for IBS, heterozygosity, sex consistency and standardized IBS eigenvector outliers.	failed gender check, low genotype frequency (<95%), excess heterozygosity, non European, excess relatedness, low maf, low Hardy-Weinberg (<1x10-6 )	Call rate 95%; Sex check; Cryptic relationships, heterozygosity; MAF > 0.01, PROPER-INFO > 0.5	Sex mismatch; cryptic relatedness				Call rate 95%; Sex check; Cryptic relationships	Call rate 95%; Sex check; Cryptic relationships	MAF ≥ 0.01; PROPER-INFO > 0.5	MAF ≥ 0.01; PROPER-INFO > 0.5	Call rate 95%; Sex check; Cryptic relationships; heterozygosity, Proper-Info > 0.5	Call rate 95%; Sex check; Cryptic relationships; heterozygosity; MAF > 0.01	heterozygosity, gender check and relatedness checks have been performed and any discrebansies have been removed.		Genotypes called using Illuminus; sample call rate ≥ 0.95; variant call rate ≥ 0.95, MAF ≥ 1%, HWE≥1x10-4; sex mismatch; one of the pair removed if pi_hat>0.35; heterozygosity > 3 SD.	Call rate ≥97.5%; Sex check; IBS check; Heterozygosity check; Ethnic outliers	sex check; heterozyogozity check; relatedness check; inverted region check	Call rate 95%; Sex check; Cryptic relationships
Sample call rate	0.99	0.97	>97%	0.95		0.95		0.99		0.99	0.99	0.99	0.95	0.95	0.95		0.95	>97%	0.975	0.95	0.9			≥ 90%		0.9
SNP call rate	0.99	0.95	0.95	0.95		95%, MAF 0.01		99% if MAF<0.05 & 0.95 if MAF>0.05		0.99	0.99	0.98	0.95	0.95	0.95		0.95	0.95	0.99	0.95	0.98			≥ 90%		0.95
HWE	None	0.0001	1e-06	1e-06		1e-06		1e-06		1e-06	1e-06	0.0001	0.0001	0.0001	1e-06		1e-06	1e-06	1e-06	1e-06	1e-06			1e-06		1x10-6
Imputation software	Impute2	MACH 1.0.16	MACH1.16	Impute2		Impute2		Impute2		Impute2	Impute2	MACH	mach1.0.18/minimac 2012-11-16	mach1.0.18/minimac 2012-11-16	MACH		--	Impute2	MACH	ShapeIT/Impute2	Impute2			Impute2		IMPUTE2
Reference panel	HapMap2/Illumina Duo	Hapmap R22	HapMap 2 release 22 CEU	HapMap 2, CEU		HapMap2		1000Gv2		HapMap 2, CEU	HapMap 2, CEU	HapMap2	1000G	1000G	Hapmap 2		--	1000Genome	Hapmap2	1000G	HapMap 2 release 22 CEU		HapMap2 CEU		HapMap 2 release 22 CEU
Analysis software	SNPTEST	PLINK	ProbABEL	PLINK/ProbABEL	PLINK	SNPTEST2	PLINK/SNPTEST2	SNPTEST	PLINK	SNPTEST	SNPTEST	QUICKTEST /PLINK	SNPTEST	SNPTEST	SNPTEST	PLINK	PLINK	SNPTEST	STATA	SNPTest	ProbABEL	PLINK		PLINK	PLINK	SNPTEST
Analysis model	Logistic regression	Logistic regression	Logistic regression	Logistic regression	Logistic regression	Logistic regression	Logistic regression	Logistic regression	Logistic regression	Logistic regression	Logistic regression	Logistic regression	Logistic regression	Logistic regression	Logistic regression	Logistic regression	Logistic regression	Logistic regression	Logistic regression	Logistic regression	Logistic regression	Logistic regression		Logistic regression	Logistic regression	Logistic regression
Total SNPs included in analysis diabetic only [genotyped/imputed]	800488/2647475	2543887	2543887[521288/2022599]	2230032 [380748/1849284]	183812	615575/2523018	129838		185704			2543887			2557744 [727496/1830248]	196610	119674/NA	645088/38044941	~2500000	7502879		185704		2635724 (183138/2452586)	120000	487773/2126673
Total SNPs included in analysis non-diabetic only [genotyped/imputed]	800488/2647475	2543887	2543887[521288/2022599]	2230032 [380748/1849284]	183812	615575/2552452	131271		185704			2543887			2557744 [727496/1830248]	196610	119674/NA	----	~2500000	7502879		185704		2635724 (183138/2452586)	120000	487773/2126674

## Sheet: Supp.Table4
Study name	HPFS	NHS	METSIM	deCODE
Genotyping centre	The Broad Center for Genotyping and Analysis	The Broad Center for Genotyping and Analysis	NHGRI	deCODE
Genotyping array	Affymetrix Genome-Wide Human 6.0 array	Affymetrix Genome-Wide Human 6.0 array	HumanOmniExpress-12v1 or HumanExome-12v1_A	Illumina HumanHap300, HumanCNV370, HumanHap610, HumanHap1M, HumanHap660, Omni-1, Omni 2.5 or Omni Express bead chips
Calling algorithm	the Birdseed calling algorithm	the Birdseed calling algorithm	GenomeStudio version 2011.1,Genotyping Module version 1.9.4, GenTrain version 1.0	GenomeStudio
Pre-Imputation QC - Exclusion criteria	Genotypic data first passed Broad’s initial QC which included SNP fingerprints for sample tracking and early detection of sample misidentification, missing call rates of ≥ 5%, the use of a HapMap control to check genotype quality independent of study samples and tracking of reagent and instrumental performance	Genotypic data first passed Broad’s initial QC which included SNP fingerprints for sample tracking and early detection of sample misidentification, missing call rates of ≥ 5%, the use of a HapMap control to check genotype quality independent of study samples and tracking of reagent and instrumental performance		Chip SNPs were excluded if they had (i) yield less than 95%, (ii) minor allele frequency (MAF) less than 1% in the population or (iii) significant deviation from Hardy-Weinberg equilibrium (P < 0.001), (iv) if they produced an excessive inheritance error rate (over 0.001), (v) if there was substantial difference in allele frequency between chip types (from just a single chip if that resolved all …
Sample call rate	>98%	>98%	0.99	>97%
SNP call rate	>99%	>99%	>95%	>95%
HWE			>0.00029	P > 0.001
Imputation software	MACH	MACH		deCode's imputation pipeline
Reference panel	NCBI build 37	NCBI build 37		2636 WGS Icelanders
Analysis software	Plink	Plink	Plink	R
Analysis model	Logistic regression	Logistic regression	Logistic regression	Logistic regression
Total SNPs included in analysis diabetic only [genotyped/imputed]	456	456	290	646 / 0
Total SNPs included in analysis non-diabetic only [genotyped/imputed]	548	548	330	646 / 0

## Sheet: Supp.Table5
Position	SNP	Published OR	EA	EAF	CAD in All						CAD in T2D			CAD in ND			pinteraction
					OR (95%CI)	p.value	T2D corr pvalue	qpvalue	i2	N	OR (95%CI)	p.value	N	OR (95%CI)	p.value	N
chr8:106,565,414	rs10093110	1.03	G	0.58	1.02 (0.99,1.05)	0.27	0.53	0.76	0	37540	1.02 (0.97,1.07)	0.45	14155	0.98 (0.94,1.02)	0.4	23385	0.86
chr7:139,757,136	rs10237377	1.05	G	0.65	1.02 (0.99,1.05)	0.29	0.49	0.13	0.212626	48985	1.03 (0.98,1.07)	0.27	18423	0.97 (0.94,1.01)	0.64	30562	0.58
chr7:1,937,261	rs10267593	1.04	G	0.8	1.01 (0.97,1.04)	0.76	0.33	0.81	0	45213	1.04 (0.99,1.09)	0.19	16559	0.96 (0.92,1.01)	0.49	28654	0.14
chr16:72,096,666	rs1050362	1.04	A	0.38	1.03 (1.00,1.06)	0.11	0.23	0.15	0.198628	47506	1.02 (0.97,1.06)	0.5	18194	1.02 (0.99,1.07)	0.11	29312	0.56
chr3:132,257,961	rs10512861	1.04	G	0.86	1.00 (0.96,1.04)	0.94	0.54	0.82	0	48689	0.97 (0.91,1.04)	0.42	18126	1.03 (0.98,1.08)	0.44	30563	0.27
chr11:9,751,196	rs10840293	1.06	A	0.55	1.07 (1.01,1.13)	0.03	0.08	0.69	0	12521	1.07 (0.98,1.18)	0.15	4369	1.07 (0.99,1.14)	0.08	8152	0.7
chr12:20,220,033	rs10841443	1.06	G	0.67	1.08 (0.99,1.18)	0.09	0.19	0.57	0	6273	1.10 (1.00,1.22)	0.07	4369	1.10 (0.85,1.23)	0.84	1904	0.47
chr4:81,181,072	rs10857147	1.06	T	0.27	0.97 (0.93,1.02)	0.26	0.48	0.86	0	17734	0.96 (0.90,1.03)	0.28	8542	1.04 (0.97,1.11)	0.59	9192	0.66
chr6:39,174,922	rs10947789	1.07	T	0.76	1.01 (0.97,1.04)	0.78	0.77	0.05	0.283392	49869	0.99 (0.94,1.04)	0.75	18421	1.01 (0.97,1.05)	0.52	31448	0.51
chr7:107,244,545	rs10953541	1.08	C	0.8	1.07 (1.03,1.11)	6.5e-04	4.4e-04	0.04	0.359658	39491	1.02 (0.97,1.08)	0.48	13607	0.98 (0.94,1.02)	1.1e-04	25884	0.05
chr11:10,745,394	rs11042937	1.03	T	0.49	0.97 (0.94,1.00)	0.07	0.04	0.12	0.246271	38889	1.00 (0.95,1.05)	0.91	14205	1.00 (0.95,1.04)	0.01	24684	0.08
chr12:124,427,306	rs11057401	1.08	T	0.69	0.99 (0.96,1.03)	0.64	0.51	0.32	0.09606	38869	0.97 (0.91,1.02)	0.26	14193	1.03 (0.99,1.08)	0.75	24676	0.29
chr12:125,307,053	rs11057830	1.07	A	0.15	1.05 (1.01,1.10)	0.02	0.06	0.68	0	46000	1.07 (1.00,1.14)	0.06	16452	1.07 (0.99,1.10)	0.14	29548	0.52
chr4:82,587,050	rs11099493	1.04	A	0.69	1.00 (0.97,1.04)	0.86	0.97	0.27	0.137194	35784	1.00 (0.94,1.06)	0.98	12386	1.00 (0.95,1.05)	0.8	23398	0.86
chr9:113,169,775	rs111245230	1.14	C	0.04	1.09 (0.90,1.32)	0.41	0.29	0.3	0.158053	10199	0.90 (0.65,1.26)	0.56	3950	0.90 (0.94,1.52)	0.15	6249	0.18
chr12:54,513,915	rs11170820	1.1	G	0.08	1.04 (0.94,1.16)	0.43	0.66	0.24	0.302431	10198	1.08 (0.90,1.28)	0.41	3950	1.08 (0.90,1.17)	0.7	6248	0.66
chr12:57,527,283	rs11172113	1.06	C	0.41	1.05 (1.01,1.08)	4.9e-03	0.01	0.82	0	44421	1.06 (1.01,1.11)	0.02	17003	1.06 (0.99,1.08)	0.1	27418	0.41
chr1:55,496,039	rs11206510	1.08	T	0.82	1.04 (1.00,1.08)	0.11	0.22	0.84	0	45772	1.02 (0.96,1.08)	0.52	18314	0.98 (0.93,1.03)	0.1	27458	0.48
chr19:11,163,601	rs1122608	1.14	G	0.77	1.09 (1.06,1.13)	5.4e-07	2.3e-06	0.22	0.144767	45621	1.09 (1.04,1.14)	2.5e-03	17292	0.92 (0.88,0.96)	4.1e-05	28329	0.36
chr7:12,261,911	rs11509880	1.04	A	0.36	0.98 (0.93,1.03)	0.44	0.73	0.64	0	12522	0.97 (0.89,1.07)	0.6	4369	0.97 (0.92,1.05)	0.56	8153	0.88
chr7:129,663,496	rs11556924	1.09	C	0.62	1.08 (1.04,1.11)	5.8e-05	1.5e-04	0.74	0	37231	1.06 (1.01,1.11)	0.03	16048	0.94 (0.90,0.99)	3.5e-04	21183	0.24
chr11:5,701,074	rs11601507	1.09	A	0.07	1.09 (1.03,1.16)	8.4e-03	0.02	0.15	0.284524	29820	1.14 (1.03,1.27)	0.01	9976	1.14 (0.98,1.15)	0.15	19844	0.25
chr2:238,223,955	rs11677932	1.03	G	0.68	1.05 (1.02,1.09)	3.5e-03	2.0e-03	0.36	0.071918	40520	1.10 (1.05,1.16)	8.5e-04	13984	0.91 (0.87,0.94)	0.25	26536	0.05
chr4:120,901,336	rs11723436	1.05	G	0.31	1.04 (0.98,1.09)	0.22	0.32	0.18	0.290575	16999	1.06 (0.98,1.15)	0.14	7268	1.06 (0.94,1.09)	0.76	9731	0.38
chr1:115,753,482	rs11806316	1.04	G	0.66	1.00 (0.97,1.03)	0.88	0.62	0.13	0.204171	49869	0.98 (0.93,1.03)	0.41	18423	1.02 (0.98,1.06)	0.61	31446	0.33
chr1:151,762,308	rs11810571	1.07	G	0.79	1.11 (1.04,1.17)	1.6e-03	5.7e-03	0.32	0.150518	12522	1.12 (1.01,1.25)	0.03	4369	1.12 (1.02,1.18)	0.02	8153	0.54
chr12:118,265,441	rs11830157	1.12	G	0.36	1.00 (0.97,1.04)	0.83	0.93	0.09	0.301988	33174	1.01 (0.95,1.09)	0.7	9772	1.01 (0.95,1.05)	1	23402	0.75
chr12:7,175,872	rs11838267	1.05	T	0.87	1.02 (0.98,1.06)	0.44	0.67	0.17	0.204031	41825	1.01 (0.94,1.08)	0.88	14034	0.99 (0.94,1.05)	0.38	27791	0.65
chr6:134,214,525	rs12190287	1.08	C	0.62	1.06 (1.03,1.09)	3.0e-04	1.0e-03	0.11	0.234636	43146	1.05 (1.01,1.10)	0.04	16945	0.95 (0.91,0.99)	2.2e-03	26201	0.41
chr10:104,719,096	rs12413409	1.12	G	0.89	1.07 (1.02,1.11)	8.4e-03	9.2e-03	0.8	0	44974	1.02 (0.95,1.09)	0.58	16628	0.98 (0.93,1.03)	2.6e-03	28346	0.12
chr3:153,839,866	rs12493885	1.07	C	0.85	1.01 (0.96,1.06)	0.71	0.82	0.68	0	47541	1.02 (0.96,1.09)	0.53	16979	0.98 (0.92,1.04)	0.96	30562	0.61
chr4:77,416,627	rs12500824	1.04	A	0.36	1.03 (1.00,1.06)	0.11	0.1	0.61	0	47581	1.00 (0.95,1.05)	0.98	17021	1.00 (1.00,1.09)	0.03	30560	0.16
chr2:216,304,384	rs1250229	1.07	T	0.26	1.01 (0.98,1.04)	0.63	0.88	0.89	0	47068	1.01 (0.95,1.06)	0.84	15619	1.01 (0.97,1.05)	0.64	31449	0.88
chr6:12,927,544	rs12526453	1.1	C	0.67	1.10 (1.07,1.14)	6.3e-09	1.7e-08	0.07	0.272892	44162	1.08 (1.04,1.13)	1.6e-03	17074	0.92 (0.89,0.96)	3.7e-07	27088	0.15
chr11:65,391,317	rs12801636	1.05	G	0.77	1.05 (1.02,1.09)	5.6e-03	0.02	0.21	0.150792	46700	1.05 (1.00,1.10)	0.1	18360	0.95 (0.91,1.00)	0.02	28340	0.61
chr3:172,115,902	rs12897	1.04	G	0.41	1.08 (1.04,1.12)	8.9e-05	2.7e-04	0.85	0	33689	1.06 (1.00,1.12)	0.06	12195	1.06 (1.04,1.14)	3.5e-04	21494	0.3
chr17:17,543,722	rs12936587	1.07	G	0.56	1.03 (1.00,1.06)	0.13	0.27	0.32	0.090088	42093	1.04 (0.99,1.08)	0.16	16584	0.97 (0.93,1.01)	0.43	25509	0.59
chr19:32,882,020	rs12976411	1.33	A	0.91	0.98 (0.91,1.05)	0.54	0.68	0.52	0	37814	0.95 (0.84,1.06)	0.38	12146	1.06 (0.97,1.15)	0.93	25668	0.52
chr2:164,957,251	rs12999907	1.06	A	0.82	1.00 (0.96,1.04)	0.9	0.99	0.03	0.362781	40405	0.99 (0.93,1.07)	0.89	12614	1.01 (0.96,1.06)	0.96	27791	0.93
chr13:113,631,780	rs1317507	1.04	A	0.26	1.02 (0.99,1.06)	0.19	0.42	0.27	0.113139	46691	1.02 (0.97,1.07)	0.39	18419	1.02 (0.98,1.07)	0.32	28272	0.84
chr6:36,638,636	rs1321309	1.03	A	0.49	0.97 (0.95,1.00)	0.07	0.15	0.85	0	48985	0.98 (0.94,1.03)	0.42	18423	1.02 (0.98,1.06)	0.08	30562	0.55
chr9:22,125,503	rs1333049	1.29	C	0.46	1.17 (1.14,1.20)	2.6e-22	1.1e-22	2.1e-04	0.511563	44727	1.13 (1.09,1.17)	3.5e-07	17289	0.89 (0.86,0.92)	4.6e-18	27438	0.01
chr11:13,301,548	rs1351525	1.05	T	0.67	1.03 (0.97,1.09)	0.36	0.64	0.21	0.290806	12522	1.04 (0.94,1.14)	0.48	4369	1.04 (0.96,1.10)	0.52	8153	0.81
chr17:27,941,886	rs13723	1.04	G	0.49	1.03 (1.00,1.06)	0.08	0.18	0.19	0.187591	40419	1.04 (0.99,1.10)	0.14	12630	1.04 (0.98,1.07)	0.25	27789	0.56
chr10:91,002,927	rs1412444	1.09	T	0.42	1.08 (1.05,1.12)	7.2e-06	3.2e-05	0.3	0.116379	37727	1.08 (1.02,1.14)	6.6e-03	13065	1.08 (1.04,1.13)	2.7e-04	24662	0.46
chr3:124,475,201	rs142695226	1.08	G	0.14	1.11 (1.03,1.20)	9.8e-03	0.02	0.43	0	10199	1.04 (0.91,1.19)	0.56	3950	1.04 (1.05,1.27)	4.6e-03	6249	0.19
chr5:9,556,694	rs1508798	1.05	T	0.81	1.05 (1.02,1.09)	9.6e-03	0.03	0.44	0.017643	45229	1.05 (1.00,1.11)	0.11	16894	0.95 (0.91,1.00)	0.04	28335	0.66
chr2:85,809,989	rs1561198	1.06	T	0.45	1.06 (1.03,1.09)	1.0e-04	2.0e-04	0.1	0.233776	49166	1.08 (1.04,1.13)	5.0e-04	18570	1.08 (1.01,1.08)	0.03	30596	0.18
chr6:126,717,064	rs1591805	1.04	A	0.49	0.99 (0.96,1.03)	0.7	0.51	0.37	0.066262	40530	1.02 (0.97,1.07)	0.53	12741	0.98 (0.94,1.02)	0.33	27789	0.27
chr4:3,449,652	rs16844401	1.07	A	0.07	1.03 (0.97,1.10)	0.29	0.44	0.59	0	39949	1.01 (0.92,1.11)	0.87	14803	1.01 (0.97,1.14)	0.21	25146	0.48
chr6:150,997,401	rs17080091	1.05	C	0.92	1.05 (1.00,1.10)	0.06	0.16	0.97	0	48138	1.06 (0.98,1.14)	0.17	17574	0.94 (0.89,1.00)	0.17	30564	0.71
chr4:57,838,583	rs17087335	1.06	T	0.21	1.01 (0.97,1.04)	0.65	0.82	0.12	0.219738	49628	1.00 (0.95,1.06)	0.98	18175	1.00 (0.97,1.06)	0.53	31453	0.67
chr1:56,962,821	rs17114036	1.17	A	0.91	1.10 (1.05,1.15)	1.0e-03	2.1e-03	0.34	0.079586	45390	1.06 (0.98,1.14)	0.21	16082	0.95 (0.89,1.00)	1.0e-03	29308	0.2
chr10:44,775,824	rs1746048	1.09	C	0.87	1.11 (1.07,1.15)	1.0e-06	4.5e-06	0.3	0.105752	44164	1.12 (1.06,1.18)	3.9e-04	17957	0.89 (0.85,0.94)	5.3e-04	26207	0.39
chr1:222,823,529	rs17465637	1.14	C	0.74	1.07 (1.03,1.11)	3.1e-03	0.01	0.31	0.101285	25814	1.06 (1.01,1.12)	0.04	13817	0.94 (0.89,1.00)	0.03	11997	0.62
chr15:91,416,550	rs17514846	1.07	A	0.44	1.05 (1.02,1.09)	2.1e-03	7.6e-03	0.31	0.10214	41122	1.06 (1.01,1.11)	0.02	15611	1.06 (1.01,1.09)	0.03	25511	0.58
chr15:96,146,414	rs17581137	1.04	A	0.75	1.01 (0.96,1.06)	0.75	0.71	0.28	0.159987	19708	0.99 (0.92,1.06)	0.74	8298	1.01 (0.95,1.08)	0.46	11410	0.45
chr17:45,013,271	rs17608766	1.07	C	0.14	1.02 (0.98,1.07)	0.36	0.04	0.51	0	47307	1.09 (1.02,1.16)	0.02	16744	1.09 (0.92,1.03)	0.39	30563	0.02
chr6:35,034,800	rs17609940	1.07	G	0.75	1.02 (0.98,1.06)	0.43	0.25	0.16	0.211938	38821	1.06 (1.00,1.12)	0.1	14164	0.95 (0.90,1.00)	0.72	24657	0.14
chr10:82,251,514	rs17680741	1.05	T	0.72	1.07 (1.03,1.10)	3.5e-04	1.4e-03	0.16	0.219304	38538	1.08 (1.02,1.13)	0.01	13895	0.93 (0.89,0.97)	8.9e-03	24643	0.51
chr5:121,413,208	rs1800449	1.09	T	0.17	1.07 (1.02,1.11)	4.1e-03	0.01	0.2	0.190828	39440	1.07 (1.00,1.15)	0.08	12899	1.07 (1.01,1.12)	0.02	26541	0.64
chr16:56,961,074	rs1800775	1.03	C	0.51	0.97 (0.94,1.00)	0.03	0.07	0.88	0	45311	0.97 (0.93,1.02)	0.22	17002	1.03 (0.99,1.07)	0.05	28309	0.62
chr2:233,633,460	rs1801251	1.05	A	0.35	1.01 (0.98,1.05)	0.41	0.59	0.53	0	40576	1.00 (0.95,1.06)	0.96	14034	1.00 (0.98,1.07)	0.3	26542	0.54
chr22:24,262,640	rs180803	1.2	G	0.97	1.19 (1.08,1.30)	5.0e-03	1.3e-03	0.05	0.674769	10199	0.96 (0.79,1.17)	0.74	3950	1.04 (0.94,1.14)	2.9e-04	6249	0.02
chr17:62,387,091	rs1867624	1.04	T	0.61	1.05 (1.02,1.08)	4.7e-03	0.01	1	0	45987	1.03 (0.99,1.08)	0.16	18551	0.97 (0.93,1.00)	9.1e-03	27436	0.39
chr4:147,472,512	rs1878406	1.1	T	0.15	1.03 (0.99,1.07)	0.19	0.39	0.07	0.273026	47299	1.02 (0.95,1.09)	0.62	16742	1.02 (0.98,1.09)	0.2	30557	0.65
chr1:169,094,459	rs1892094	1.04	C	0.5	0.97 (0.94,1.00)	0.04	0.1	0.25	0.131014	45438	0.98 (0.93,1.02)	0.28	18356	1.03 (0.98,1.07)	0.06	27082	0.57
chr19:46,190,268	rs1964272	1.04	G	0.51	1.06 (1.01,1.12)	0.05	0.11	0.79	0	10199	1.09 (1.00,1.18)	0.08	3950	0.92 (0.86,0.98)	0.23	6249	0.48
chr7:19,036,775	rs2023938	1.08	C	0.1	1.09 (1.04,1.14)	4.9e-04	8.9e-04	0.17	0.18825	49331	1.13 (1.05,1.22)	1.2e-03	17881	1.13 (1.00,1.13)	0.06	31450	0.17
chr17:40,257,163	rs2074158	1.05	C	0.18	1.03 (0.98,1.07)	0.26	0.43	0.12	0.246085	38886	1.01 (0.95,1.08)	0.78	14202	1.01 (0.98,1.09)	0.21	24684	0.53
chr19:45,395,619	rs2075650	1.14	G	0.14	1.06 (1.01,1.11)	0.01	0.04	0.08	0.293067	39063	1.05 (0.98,1.12)	0.21	15344	1.05 (1.01,1.14)	0.02	23719	0.48
chr7:45,077,978	rs2107732	1.06	G	0.91	1.02 (0.96,1.08)	0.62	0.85	0.61	0	36457	1.03 (0.93,1.14)	0.59	11819	0.97 (0.90,1.05)	0.82	24638	0.77
chr14:58,794,001	rs2145598	1.03	G	0.42	1.02 (0.99,1.05)	0.15	0.34	0.1	0.240251	45308	1.02 (0.98,1.07)	0.38	17001	1.02 (0.98,1.07)	0.24	28307	0.8
chr17:2,126,504	rs216172	1.07	C	0.37	1.03 (1.00,1.06)	0.1	0.22	6.0e-03	0.465657	39523	1.02 (0.96,1.08)	0.55	11733	1.02 (0.99,1.08)	0.1	27790	0.57
chr12:121,416,988	rs2244608	1.06	G	0.35	1.01 (0.98,1.04)	0.66	0.59	0.74	0	47108	1.02 (0.98,1.07)	0.32	16903	1.02 (0.96,1.03)	0.79	30205	0.35
chr2:145,801,461	rs2252641	1.06	C	0.46	1.05 (1.02,1.08)	3.7e-03	0.01	0.19	0.160815	46922	1.04 (1.00,1.09)	0.09	18586	1.04 (1.01,1.09)	0.02	28336	0.58
chr3:138,119,952	rs2306374	1.12	C	0.18	1.07 (1.03,1.12)	2.3e-03	2.9e-03	0.16	0.18789	46495	1.03 (0.97,1.10)	0.32	18197	1.03 (1.04,1.17)	1.1e-03	28298	0.12
chr5:142,516,897	rs246600	1.05	T	0.48	1.04 (1.01,1.07)	0.02	0.05	0.51	0	45638	1.03 (0.98,1.08)	0.22	17299	1.03 (1.00,1.09)	0.03	28339	0.54
chr1:3,325,912	rs2493298	1.06	A	0.14	1.10 (0.99,1.22)	0.09	0.22	0.04	0.688055	10199	1.12 (0.95,1.32)	0.2	3950	1.12 (0.95,1.24)	0.24	6249	0.7
chr10:30,335,122	rs2505083	1.07	C	0.38	1.06 (1.03,1.10)	7.7e-05	2.3e-04	0.65	0	45508	1.05 (1.00,1.10)	0.04	17172	1.05 (1.03,1.12)	3.9e-04	28336	0.3
chr2:218,683,154	rs2571445	1.04	A	0.39	1.07 (1.04,1.10)	2.3e-05	9.4e-05	0.32	0.088472	45706	1.08 (1.03,1.13)	1.6e-03	18293	1.08 (1.02,1.11)	3.5e-03	27413	0.43
chr20:57,714,025	rs260020	1.04	T	0.13	1.02 (0.95,1.10)	0.61	0.58	0.45	0	12522	1.07 (0.96,1.20)	0.3	4369	0.93 (0.85,1.03)	0.88	8153	0.36
chr8:19,813,180	rs264	1.11	G	0.86	1.05 (1.01,1.09)	0.02	0.06	0.76	0	47147	1.06 (0.99,1.12)	0.11	16585	0.95 (0.90,0.99)	0.08	30562	0.68
chr5:131,867,702	rs2706399	1.07	G	0.51	0.98 (0.94,1.01)	0.2	0.42	0.75	0	33204	0.98 (0.93,1.03)	0.49	12614	0.98 (0.93,1.02)	0.26	20590	0.76
chr5:131,667,353	rs273909	1.07	G	0.14	1.03 (0.99,1.07)	0.22	0.45	0.34	0.075242	48228	1.02 (0.96,1.09)	0.47	16791	1.02 (0.98,1.09)	0.3	31437	0.82
chr1:201,872,264	rs2820315	1.05	T	0.3	1.01 (0.98,1.04)	0.56	0.61	0.27	0.111352	50004	0.99 (0.95,1.04)	0.82	18554	0.99 (0.98,1.06)	0.33	31450	0.42
chr21:30,533,076	rs2832227	1.04	G	0.18	1.07 (1.03,1.11)	2.0e-03	6.7e-03	0.91	0	48687	1.08 (1.01,1.15)	0.02	18128	1.08 (1.01,1.11)	0.03	30559	0.51
chr14:100,133,942	rs2895811	1.07	C	0.43	1.04 (1.01,1.07)	0.01	0.01	0.43	0.023284	45688	1.07 (1.02,1.12)	5.8e-03	18278	1.07 (0.98,1.06)	0.34	27410	0.14
chr8:126,490,972	rs2954029	1.06	A	0.55	1.04 (1.01,1.06)	0.02	0.05	0.07	0.265781	49834	1.02 (0.98,1.07)	0.32	18389	0.98 (0.94,1.01)	0.02	31445	0.43
chr2:227,100,698	rs2972146	1.07	T	0.65	1.01 (0.98,1.04)	0.71	0.42	0.17	0.178249	48397	1.03 (0.99,1.08)	0.23	18195	0.97 (0.93,1.01)	0.59	30202	0.21
chr6:31,888,367	rs3130683	1.09	T	0.86	0.99 (0.94,1.05)	0.82	0.25	0.55	0	30257	0.93 (0.85,1.02)	0.14	8715	1.07 (1.01,1.14)	0.43	21542	0.1
chr12:111,884,608	rs3184504	1.07	T	0.44	1.05 (1.02,1.08)	4.2e-03	5.6e-03	0.47	0	41961	1.03 (0.98,1.07)	0.3	17523	0.97 (0.93,1.02)	2.3e-03	24438	0.14
chr4:146,782,837	rs35879803	1.05	C	0.7	1.05 (0.99,1.11)	0.15	0.04	0.25	0.234162	12522	0.96 (0.86,1.06)	0.4	4369	0.96 (1.02,1.18)	0.02	8153	0.03
chr1:2,252,205	rs36096196	1.05	T	0.15	1.06 (0.99,1.13)	0.17	0.22	0.39	0.044687	12521	1.12 (1.01,1.26)	0.1	4369	0.89 (0.82,0.97)	0.6	8152	0.27
chr4:96,117,371	rs3775058	1.04	A	0.23	1.03 (0.99,1.07)	0.22	0.1	0.94	0	37493	1.07 (1.01,1.14)	0.03	12810	1.07 (0.95,1.05)	0.93	24683	0.08
chr6:160,961,137	rs3798220	1.51	C	0.02	1.35 (1.16,1.57)	0.01	0.04	0.57	0	9485	1.44 (1.20,1.73)	0.02	5467	0.69 (0.55,0.87)	0.22	4018	0.47
chr15:79,089,111	rs3825807	1.08	A	0.57	1.08 (1.05,1.11)	2.0e-06	5.5e-06	1.0e-03	0.50205	42231	1.11 (1.06,1.16)	1.7e-04	14445	0.90 (0.87,0.94)	1.5e-03	27786	0.21
chr20:44,586,023	rs3827066	1.04	T	0.14	1.02 (0.98,1.07)	0.31	0.5	0.86	0	44922	1.01 (0.95,1.07)	0.8	17512	1.01 (0.98,1.09)	0.25	27410	0.56
chr16:75,387,533	rs3851738	1.07	C	0.6	1.04 (0.98,1.10)	0.19	0.32	0.1	0.430546	12522	1.01 (0.92,1.11)	0.86	4369	1.01 (0.99,1.13)	0.13	8153	0.43
chr7:150,690,176	rs3918226	1.14	T	0.06	1.12 (1.04,1.20)	0.02	0.04	0.17	0.262726	20126	1.15 (1.05,1.26)	0.01	9897	0.87 (0.77,0.99)	0.46	10229	0.34
chr5:55,860,781	rs3936511	1.04	G	0.18	1.03 (0.99,1.07)	0.18	0.4	0.97	0	48684	1.03 (0.97,1.09)	0.39	18121	1.03 (0.98,1.08)	0.29	30563	0.83
chr6:161,143,608	rs4252120	1.07	T	0.73	1.02 (0.98,1.05)	0.39	0.16	0.99	0	46869	1.05 (1.00,1.10)	0.07	18576	0.95 (0.91,1.00)	0.61	28293	0.09
chr3:156,852,592	rs4266144	1.03	G	0.32	1.03 (1.00,1.07)	0.08	0.18	0.2	0.18691	37258	1.05 (0.99,1.11)	0.12	12614	1.05 (0.98,1.07)	0.31	24644	0.51
chr6:82,612,271	rs4613862	1.03	A	0.53	1.05 (1.02,1.08)	1.8e-03	4.6e-03	0.67	0	44417	1.04 (0.99,1.08)	0.14	17003	0.97 (0.93,1.00)	3.5e-03	27414	0.33
chr17:46,988,597	rs46522	1.06	T	0.53	0.99 (0.96,1.03)	0.75	0.94	5.7e-03	0.467257	37440	1.00 (0.95,1.05)	0.92	13851	1.00 (0.96,1.05)	0.73	23589	0.87
chr10:124,237,612	rs4752700	1.03	G	0.45	1.01 (0.98,1.03)	0.71	0.63	0.5	0	49873	0.99 (0.95,1.03)	0.66	18423	0.99 (0.98,1.05)	0.39	31450	0.37
chr13:110,960,712	rs4773144	1.07	G	0.44	1.06 (1.03,1.09)	6.1e-04	2.4e-03	0.34	0.073666	37802	1.05 (1.01,1.10)	0.02	18571	1.05 (1.02,1.11)	7.8e-03	19231	0.56
chr1:154,422,067	rs4845625	1.06	T	0.47	1.03 (1.00,1.05)	0.1	0.08	0.43	0.022689	48974	1.05 (1.01,1.10)	0.02	18415	1.05 (0.97,1.04)	0.82	30559	0.11
chr10:105,693,644	rs4918072	1.04	A	0.27	1.05 (1.01,1.08)	0.01	0.03	0.16	0.212289	40529	1.03 (0.97,1.09)	0.3	12741	1.03 (1.01,1.10)	0.02	27788	0.44
chr2:21,286,057	rs515135	1.07	C	0.83	1.07 (1.04,1.11)	3.6e-04	9.6e-04	0.27	0.119327	48711	1.10 (1.04,1.16)	2.3e-03	18147	0.91 (0.87,0.95)	0.03	30564	0.28
chr15:67,455,630	rs56062135	1.07	C	0.79	1.06 (0.99,1.14)	0.12	0.24	0.5	0	12522	1.09 (0.97,1.23)	0.14	4369	1.09 (0.95,1.14)	0.4	8153	0.5
chr9:136,154,168	rs579459	1.1	C	0.21	1.05 (1.01,1.09)	0.01	0.03	0.34	0.071852	48469	1.05 (1.00,1.12)	0.08	17017	1.05 (1.00,1.09)	0.06	31452	0.65
chr2:45,896,437	rs582384	1.03	A	0.53	1.03 (0.99,1.07)	0.12	0.21	0.3	0.12354	32823	1.05 (1.00,1.11)	0.1	12234	0.95 (0.91,1.00)	0.55	20589	0.39
chr11:75,274,150	rs590121	1.05	T	0.3	1.04 (1.01,1.08)	0.01	0.04	0.85	0	45709	1.04 (1.00,1.09)	0.09	18293	1.04 (1.00,1.09)	0.06	27416	0.69
chr1:109,822,166	rs599839	1.11	A	0.78	1.10 (1.07,1.14)	1.8e-07	7.7e-07	0.04	0.315884	45689	1.09 (1.04,1.14)	1.2e-03	18433	0.91 (0.88,0.95)	2.6e-05	27256	0.35
chr1:210,468,999	rs60154123	1.05	T	0.15	1.03 (0.96,1.12)	0.46	0.74	0.96	0	12522	1.02 (0.90,1.16)	0.76	4369	0.98 (0.89,1.08)	0.47	8153	0.82
chr20:39,924,279	rs6102343	1.04	A	0.25	0.97 (0.91,1.03)	0.32	0.53	0.73	0	12522	0.95 (0.85,1.05)	0.32	4369	1.06 (0.98,1.14)	0.59	8153	0.59
chr1:38,461,319	rs61776719	1.04	A	0.53	0.92 (0.86,0.98)	0.01	0.04	0.8	0	10198	0.93 (0.84,1.03)	0.18	3950	1.08 (0.98,1.18)	0.03	6248	0.6
chr10:12,303,813	rs61848342	1.04	C	0.36	1.03 (0.98,1.09)	0.25	0.49	0.82	0	12522	1.03 (0.94,1.12)	0.62	4369	0.98 (0.91,1.04)	0.28	8153	0.76
chr15:65,024,204	rs6494488	1.05	A	0.82	1.01 (0.97,1.05)	0.63	0.4	0.67	0	42561	0.98 (0.92,1.04)	0.48	14282	1.02 (0.98,1.07)	0.25	28279	0.21
chr2:44,073,881	rs6544713	1.06	T	0.3	1.03 (1.00,1.07)	0.05	0.13	0.09	0.26385	45629	1.03 (0.98,1.08)	0.26	16971	1.03 (0.99,1.08)	0.09	28658	0.7
chr18:57,838,401	rs663129	1.06	A	0.26	1.02 (0.99,1.06)	0.18	0.37	0.25	0.135878	46858	1.02 (0.96,1.07)	0.57	17734	1.02 (0.99,1.08)	0.19	29124	0.64
chr3:136,069,472	rs667920	1.05	T	0.78	1.01 (0.97,1.04)	0.72	0.19	0.22	0.149643	47297	0.97 (0.91,1.02)	0.26	17811	1.03 (0.99,1.08)	0.15	29486	0.07
chr1:200,646,073	rs6700559	1.04	C	0.53	1.01 (0.99,1.04)	0.34	0.44	0.62	0	46916	1.00 (0.96,1.04)	0.97	18577	1.00 (0.96,1.04)	0.2	28339	0.4
chr2:203,745,885	rs6725887	1.14	C	0.15	1.15 (1.09,1.20)	6.1e-08	2.6e-07	0.53	0	45766	1.13 (1.06,1.22)	7.7e-04	18322	1.13 (1.09,1.24)	1.3e-05	27444	0.32
chr6:43,758,873	rs6905288	1.05	A	0.57	1.02 (0.99,1.05)	0.19	0.32	0.37	0.056676	44456	1.01 (0.96,1.06)	0.71	17008	0.99 (0.95,1.03)	0.14	27448	0.45
chr8:22,033,615	rs6984210	1.08	G	0.06	1.08 (1.01,1.16)	0.04	0.06	0.02	0.397658	41979	1.13 (1.02,1.26)	0.02	14224	1.13 (0.95,1.14)	0.43	27755	0.24
chr1:230,845,794	rs699	1.04	G	0.42	1.00 (0.96,1.03)	0.84	0.88	0.66	0	39524	0.99 (0.93,1.04)	0.63	11733	0.99 (0.96,1.04)	0.91	27791	0.65
chr8:18,286,997	rs6997340	1.04	T	0.31	1.06 (1.02,1.09)	1.6e-03	5.3e-03	0.1	0.241227	44446	1.05 (1.00,1.10)	0.08	18241	1.05 (1.02,1.11)	6.9e-03	26205	0.48
chr11:43,696,917	rs7116641	1.03	G	0.31	1.05 (1.02,1.09)	2.7e-03	9.3e-03	0.67	0	46927	1.06 (1.01,1.11)	0.02	18592	1.06 (1.00,1.09)	0.05	28335	0.54
chr16:81,906,423	rs7199941	1.04	A	0.4	1.04 (1.01,1.07)	0.02	0.05	0.54	0	48582	1.05 (1.00,1.10)	0.05	17130	1.05 (0.99,1.07)	0.15	31452	0.49
chr17:59,013,488	rs7212798	1.08	C	0.15	0.99 (0.89,1.09)	0.78	0.7	0.31	0.158438	12522	0.93 (0.79,1.10)	0.43	4369	1.07 (0.95,1.21)	0.78	8153	0.43
chr20:44,607,661	rs7270354	1.06	A	0.15	1.04 (1.00,1.09)	0.07	0.17	0.47	3.7e-05	44336	1.04 (0.97,1.11)	0.33	14998	1.04 (0.99,1.11)	0.11	29338	0.71
chr19:17,855,763	rs73015714	1.06	G	0.2	0.97 (0.89,1.05)	0.44	0.42	0.53	0	10199	1.02 (0.90,1.16)	0.76	3950	1.02 (0.84,1.03)	0.2	6249	0.28
chr12:95,355,541	rs7306455	1.05	G	0.9	1.05 (0.99,1.10)	0.14	0.33	0.27	0.119896	42416	1.04 (0.95,1.13)	0.44	14073	0.96 (0.90,1.03)	0.2	28343	0.76
chr3:14,928,077	rs748431	1.04	G	0.36	1.04 (1.01,1.07)	0.02	0.04	0.42	0.026782	46592	1.02 (0.97,1.07)	0.42	17119	1.02 (1.01,1.09)	0.01	29473	0.3
chr16:83,045,790	rs7500448	1.07	A	0.77	1.05 (1.01,1.09)	0.04	0.06	0.05	0.351949	36012	1.02 (0.96,1.08)	0.59	12614	0.98 (0.93,1.03)	0.02	23398	0.27
chr3:48,193,515	rs7617773	1.04	T	0.67	1.04 (1.01,1.08)	7.8e-03	0.02	0.73	0	48964	1.03 (0.99,1.08)	0.2	18415	0.97 (0.93,1.00)	0.01	30549	0.47
chr3:49,448,566	rs7623687	1.07	A	0.86	1.03 (0.96,1.11)	0.4	0.5	0.71	0	10199	1.08 (0.97,1.20)	0.25	3950	0.93 (0.85,1.02)	0.88	6249	0.42
chr3:46,688,562	rs7633770	1.03	A	0.41	0.99 (0.97,1.02)	0.66	0.78	0.52	0	49869	1.00 (0.96,1.05)	0.9	18423	1.00 (0.95,1.02)	0.49	31446	0.59
chr4:156,635,309	rs7692387	1.08	G	0.81	1.03 (1.00,1.07)	0.11	0.27	0.3	0.098068	48341	1.03 (0.98,1.09)	0.28	16889	0.97 (0.93,1.01)	0.22	31452	0.79
chr17:30,033,514	rs76954792	1.04	T	0.22	1.02 (0.95,1.10)	0.63	0.77	0.34	0.075851	10198	0.99 (0.88,1.12)	0.92	3950	0.99 (0.94,1.14)	0.47	6248	0.58
chr4:169,687,725	rs7696431	1.04	T	0.51	1.05 (1.02,1.08)	7.7e-03	0.03	0.54	0	40394	1.05 (1.00,1.11)	0.08	12607	0.95 (0.92,0.99)	0.04	27787	0.63
chr7:6,486,067	rs7797644	1.04	C	0.77	1.09 (1.01,1.17)	0.04	0.07	0.16	0.45159	10198	1.04 (0.92,1.17)	0.58	3950	1.04 (1.02,1.24)	0.03	6248	0.3
chr11:100,624,599	rs7947761	1.04	G	0.28	1.04 (1.00,1.08)	0.05	0.06	0.28	0.126299	38849	1.07 (1.01,1.13)	0.02	14180	1.07 (0.97,1.07)	0.54	24669	0.17
chr15:89,574,218	rs8042271	1.1	G	0.9	1.06 (0.96,1.17)	0.28	0.33	0.2	0.30441	12522	1.13 (0.97,1.32)	0.14	4369	1.13 (0.88,1.15)	0.89	8153	0.3
chr19:41,854,534	rs8108632	1.05	T	0.48	1.02 (0.96,1.08)	0.57	0.39	0.71	0	11364	0.97 (0.88,1.06)	0.52	4113	1.03 (0.97,1.11)	0.22	7251	0.21
chr2:188,196,469	rs840616	1.04	C	0.65	1.04 (1.01,1.08)	0.03	0.04	0.85	0	32637	1.07 (1.02,1.12)	0.02	14204	0.93 (0.89,0.98)	0.53	18433	0.19
chr20:33,764,554	rs867186	1.07	A	0.89	1.09 (1.04,1.13)	4.0e-04	1.5e-03	0.96	0	46381	1.10 (1.03,1.17)	8.7e-03	18041	0.91 (0.86,0.96)	0.01	28340	0.5
chr9:124,420,173	rs885150	1.03	C	0.27	1.00 (0.96,1.04)	0.95	0.53	0.06	0.278589	39783	0.97 (0.92,1.03)	0.37	14583	0.97 (0.97,1.07)	0.49	25200	0.26
chr13:28,973,621	rs9319428	1.06	A	0.32	1.03 (1.00,1.06)	0.08	0.2	0.89	0	46820	1.03 (0.98,1.08)	0.28	18206	1.03 (0.99,1.08)	0.15	28614	0.75
chr6:57,160,572	rs9367716	1.04	G	0.68	1.02 (0.99,1.06)	0.17	0.27	0.69	0	45830	1.01 (0.96,1.06)	0.74	18415	0.99 (0.95,1.03)	0.11	27415	0.39
chr9:110,517,794	rs944172	1.04	C	0.28	1.02 (0.99,1.05)	0.24	0.48	0.37	0.05495	48986	1.02 (0.98,1.08)	0.34	18422	1.02 (0.98,1.06)	0.45	30564	0.76
chr6:1,617,143	rs9501744	1.05	C	0.87	1.03 (0.98,1.09)	0.23	0.3	0.64	0	37441	1.07 (0.99,1.15)	0.13	14064	0.94 (0.88,1.00)	0.78	23377	0.33
chr13:33,058,333	rs9591012	1.04	G	0.66	1.06 (0.99,1.13)	0.08	0.21	0.67	0	12522	1.06 (0.95,1.18)	0.31	4369	1.06 (0.98,1.16)	0.15	8153	0.77
chr11:116,648,917	rs964184	1.13	G	0.13	1.05 (1.00,1.09)	0.04	0.1	0.13	0.231407	41967	1.04 (0.97,1.11)	0.29	14167	1.04 (1.00,1.11)	0.06	27800	0.66
chr11:103,660,567	rs974819	1.07	T	0.32	1.07 (1.04,1.11)	5.5e-05	5.0e-05	0.04	0.327825	46664	1.03 (0.98,1.09)	0.19	18004	1.03 (1.05,1.14)	2.1e-05	28660	0.06
chr7:117,332,914	rs975722	1.03	G	0.4	1.01 (0.98,1.04)	0.58	0.37	0.49	0	49153	1.03 (0.99,1.08)	0.18	18559	1.03 (0.96,1.03)	0.69	30594	0.2
chr18:47,229,717	rs9964304	1.04	C	0.38	1.05 (1.00,1.11)	0.1	0.18	0.72	0	12522	1.02 (0.93,1.11)	0.71	4369	0.98 (0.92,1.04)	0.07	8153	0.43
chr21:35,599,128	rs9982601	1.18	T	0.15	1.08 (1.04,1.13)	6.2e-04	9.2e-04	0.22	0.153867	48187	1.13 (1.05,1.21)	1.0e-03	16743	1.13 (1.00,1.11)	0.07	31444	0.13

## Sheet: SuppTable6
Coronary Artery Disease	Category	Trait	PMID	rg	se	p
In subjects with diabetes	Aging	Fathers age at death	27015805	-0.81	0.35	0.02
In subjects without diabetes	Aging	Fathers age at death	27015805	-0.44	0.12	2.0´10-4
In subjects with diabetes	Aging	Mothers age at death	27015805	-0.23	0.24	0.34
In subjects without diabetes	Aging	Mothers age at death	27015805	-0.36	0.14	0.01
In subjects with diabetes	Aging	Parents age at death	27015805	-0.43	0.27	0.11
In subjects without diabetes	Aging	Parents age at death	27015805	-0.39	0.16	0.01
In subjects with diabetes	Anthropometric	Birth weight	27680694	-0.15	0.13	0.25
In subjects without diabetes	Anthropometric	Birth weight	27680694	-0.04	0.08	0.64
In subjects with diabetes	Anthropometric	Body fat	26833246	0.15	0.17	0.36
In subjects without diabetes	Anthropometric	Body fat	26833246	0.05	0.07	0.50
In subjects with diabetes	Anthropometric	Body mass index	20935630	0.22	0.12	0.06
In subjects without diabetes	Anthropometric	Body mass index	20935630	0.05	0.06	0.44
In subjects with diabetes	Anthropometric	Child birth length	25281659	0.34	0.22	0.13
In subjects without diabetes	Anthropometric	Child birth length	25281659	0.07	0.12	0.57
In subjects with diabetes	Anthropometric	Child birth weight	23202124	-0.04	0.21	0.84
In subjects without diabetes	Anthropometric	Child birth weight	23202124	0.17	0.12	0.16
In subjects with diabetes	Anthropometric	Childhood obesity	22484627	0.15	0.18	0.41
In subjects without diabetes	Anthropometric	Childhood obesity	22484627	-0.03	0.09	0.74
In subjects with diabetes	Anthropometric	Difference in height between adolescence and adulthood; age 14	23449627	-0.49	0.30	0.10
In subjects without diabetes	Anthropometric	Difference in height between adolescence and adulthood; age 14	23449627	0.15	0.15	0.30
In subjects with diabetes	Anthropometric	Difference in height between childhood and adulthood; age 8	23449627	-0.19	0.21	0.37
In subjects without diabetes	Anthropometric	Difference in height between childhood and adulthood; age 8	23449627	-0.09	0.11	0.40
In subjects with diabetes	Anthropometric	Extreme bmi	23563607	0.19	0.18	0.31
In subjects without diabetes	Anthropometric	Extreme bmi	23563607	0.13	0.09	0.13
In subjects with diabetes	Anthropometric	Extreme height	23563607	-0.24	0.20	0.22
In subjects without diabetes	Anthropometric	Extreme height	23563607	-0.03	0.07	0.73
In subjects with diabetes	Anthropometric	Extreme waist-to-hip ratio	23563607	0.26	0.27	0.34
In subjects without diabetes	Anthropometric	Extreme waist-to-hip ratio	23563607	0.17	0.15	0.24
In subjects with diabetes	Anthropometric	Height 2010	20881960	-0.14	0.09	0.13
In subjects without diabetes	Anthropometric	Height 2010	20881960	-0.11	0.05	0.04
In subjects with diabetes	Anthropometric	Height; Females at age 10 and males at age 12	23449627	0.25	0.17	0.15
In subjects without diabetes	Anthropometric	Height; Females at age 10 and males at age 12	23449627	0.18	0.10	0.06
In subjects with diabetes	Anthropometric	Hip circumference	25673412	0.11	0.19	0.57
In subjects without diabetes	Anthropometric	Hip circumference	25673412	0.04	0.07	0.52
In subjects with diabetes	Anthropometric	Infant head circumference	22504419	0.35	0.27	0.18
In subjects without diabetes	Anthropometric	Infant head circumference	22504419	0.01	0.15	0.95
In subjects with diabetes	Anthropometric	Obesity class 1	23563607	0.16	0.12	0.18
In subjects without diabetes	Anthropometric	Obesity class 1	23563607	0.05	0.07	0.48
In subjects with diabetes	Anthropometric	Obesity class 2	23563607	0.00	0.15	0.99
In subjects without diabetes	Anthropometric	Obesity class 2	23563607	0.09	0.09	0.32
In subjects with diabetes	Anthropometric	Obesity class 3	23563607	0.04	0.24	0.88
In subjects without diabetes	Anthropometric	Obesity class 3	23563607	0.20	0.11	0.08
In subjects with diabetes	Anthropometric	Overweight	23563607	0.21	0.14	0.12
In subjects without diabetes	Anthropometric	Overweight	23563607	0.02	0.07	0.73
In subjects with diabetes	Anthropometric	Sitting height ratio	25865494	-0.25	0.19	0.18
In subjects without diabetes	Anthropometric	Sitting height ratio	25865494	-0.05	0.11	0.67
In subjects with diabetes	Anthropometric	Waist circumference	25673412	0.31	0.29	0.28
In subjects without diabetes	Anthropometric	Waist circumference	25673412	0.09	0.07	0.15
In subjects with diabetes	Anthropometric	Waist-to-hip ratio	25673412	0.18	0.11	0.12
In subjects without diabetes	Anthropometric	Waist-to-hip ratio	25673412	0.11	0.06	0.09
In subjects with diabetes	Cardiometabolic	Adiponectin	22479202	-0.31	0.26	0.23
In subjects without diabetes	Cardiometabolic	Adiponectin	22479202	-0.23	0.14	0.11
In subjects with diabetes	Cardiometabolic	Coronary artery disease	26343387	1.03	0.28	3.0´10-4
In subjects without diabetes	Cardiometabolic	Coronary artery disease	26343387	0.58	0.07	1.1´10-16
In subjects with diabetes	Cognitive	Intelligence	28530673	-0.17	0.13	0.19
In subjects without diabetes	Cognitive	Intelligence	28530673	-0.11	0.06	0.09
In subjects with diabetes	Education	Childhood IQ	23358156	0.14	0.20	0.47
In subjects without diabetes	Education	Childhood IQ	23358156	-0.10	0.13	0.45
In subjects with diabetes	Education	College completion	23722424	-0.39	0.17	0.02
In subjects without diabetes	Education	College completion	23722424	-0.01	0.08	0.92
In subjects with diabetes	Education	Years of schooling (proxy cognitive performance)	25201988	-0.32	0.15	0.03
In subjects without diabetes	Education	Years of schooling (proxy cognitive performance)	25201988	-0.09	0.08	0.22
In subjects with diabetes	Education	Years of schooling 2013	23722424	-0.33	0.15	0.03
In subjects without diabetes	Education	Years of schooling 2013	23722424	-0.10	0.08	0.21
In subjects with diabetes	Education	Years of schooling 2016	27225129	-0.23	0.10	0.03
In subjects without diabetes	Education	Years of schooling 2016	27225129	-0.09	0.05	0.09
In subjects with diabetes	Glycemic	2hr glucose adjusted for BMI	20081857	0.44	0.34	0.20
In subjects without diabetes	Glycemic	2hr glucose adjusted for BMI	20081857	-0.16	0.20	0.44
In subjects with diabetes	Glycemic	Fasting glucose main effect	22581228	0.24	0.19	0.22
In subjects without diabetes	Glycemic	Fasting glucose main effect	22581228	-0.12	0.10	0.25
In subjects with diabetes	Glycemic	Fasting insulin main effect	22581228	0.15	0.20	0.46
In subjects without diabetes	Glycemic	Fasting insulin main effect	22581228	0.06	0.12	0.62
In subjects with diabetes	Glycemic	Fasting proinsulin	20081858	-0.62	0.36	0.09
In subjects without diabetes	Glycemic	Fasting proinsulin	20081858	0.04	0.15	0.79
In subjects with diabetes	Glycemic	HbA1C	20858683	0.07	0.21	0.75
In subjects without diabetes	Glycemic	HbA1C	20858683	0.14	0.13	0.30
In subjects with diabetes	Glycemic	HOMA-B	20081858	-0.09	0.24	0.69
In subjects without diabetes	Glycemic	HOMA-B	20081858	0.12	0.13	0.36
In subjects with diabetes	Glycemic	HOMA-IR	20081858	0.09	0.26	0.72
In subjects without diabetes	Glycemic	HOMA-IR	20081858	-0.20	0.13	0.12
In subjects with diabetes	Glycemic	Type 2 Diabetes	22885922	0.46	0.22	0.03
In subjects without diabetes	Glycemic	Type 2 Diabetes	22885922	0.01	0.10	0.96
In subjects with diabetes	Lipids	HDL cholesterol	20686565	-0.01	0.18	0.94
In subjects without diabetes	Lipids	HDL cholesterol	20686565	-0.15	0.09	0.10
In subjects with diabetes	Lipids	LDL cholesterol	20686565	0.09	0.15	0.56
In subjects without diabetes	Lipids	LDL cholesterol	20686565	0.27	0.10	0.01
In subjects with diabetes	Lipids	Total Cholesterol	20686565	0.23	0.15	0.12
In subjects without diabetes	Lipids	Total Cholesterol	20686565	0.22	0.09	0.01
In subjects with diabetes	Lipids	Triglycerides	20686565	0.32	0.16	0.05
In subjects without diabetes	Lipids	Triglycerides	20686565	0.20	0.08	0.01
In subjects with diabetes	Reproductive	Age at Menarche	25231870	-0.10	0.10	0.31
In subjects without diabetes	Reproductive	Age at Menarche	25231870	0.05	0.05	0.35
In subjects with diabetes	Reproductive	Age at Menopause	26414677	-0.18	0.17	0.29
In subjects without diabetes	Reproductive	Age at Menopause	26414677	-0.05	0.09	0.61
In subjects with diabetes	Reproductive	Age of first birth	27798627	-0.25	0.13	0.05
In subjects without diabetes	Reproductive	Age of first birth	27798627	-0.08	0.07	0.27
In subjects with diabetes	Reproductive	Number of children ever born	27798627	-0.29	0.16	0.07
In subjects without diabetes	Reproductive	Number of children ever born	27798627	-0.07	0.09	0.40
In subjects with diabetes	Smoking behaviour	Age of smoking initiation	20418890	-0.74	0.35	0.03
In subjects without diabetes	Smoking behaviour	Age of smoking initiation	20418890	-0.10	0.16	0.53
In subjects with diabetes	Smoking behaviour	Cigarettes smoked per day	20418890	-0.23	0.26	0.37
In subjects without diabetes	Smoking behaviour	Cigarettes smoked per day	20418890	-0.07	0.15	0.63
In subjects with diabetes	Smoking behaviour	Ever vs never smoked	20418890	0.28	0.20	0.15
In subjects without diabetes	Smoking behaviour	Ever vs never smoked	20418890	0.23	0.10	0.02
In subjects with diabetes	Smoking behaviour	Former vs Current smoker	20418890	0.34	0.22	0.13
In subjects without diabetes	Smoking behaviour	Former vs Current smoker	20418890	0.05	0.14	0.71

## Sheet: SuppTable7
Phenotype	Trait	OR	L95	U95	P
All subjects	Body mass index	1.06	1.02	1.09	1.6´10-3
Subjects with T2D	Body mass index	1.05	1.00	1.10	0.07
Subjects without T2D	Body mass index	1.06	1.02	1.11	7.1´10-3
All subjects	Body mass index (z transformed)	1.08	0.95	1.22	0.23
Subjects with T2D	Body mass index (z transformed)	1.16	0.96	1.41	0.12
Subjects without T2D	Body mass index (z transformed)	1.03	0.88	1.20	0.75
All subjects	Coronary artery disease	2.12	2.01	2.24	6.4´10-171
Subjects with T2D	Coronary artery disease	2.05	1.88	2.23	1.1´10-59
Subjects without T2D	Coronary artery disease	2.18	2.04	2.33	8.5´10-117
All subjects	Fasting glucose (BMI adj.)	1.56	1.00	2.42	0.05
Subjects with T2D	Fasting glucose (BMI adj.)	2.13	1.08	4.21	0.03
Subjects without T2D	Fasting glucose (BMI adj.)	1.23	0.70	2.18	0.47
All subjects	High-density lipoprotein C	0.97	0.86	1.10	0.66
Subjects with T2D	High-density lipoprotein C	0.99	0.84	1.17	0.89
Subjects without T2D	High-density lipoprotein C	0.96	0.83	1.12	0.62
All subjects	Low-density lipoprotein C	1.37	1.25	1.50	1.0´10-11
Subjects with T2D	Low-density lipoprotein C	1.32	1.16	1.50	3.3´10-5
Subjects without T2D	Low-density lipoprotein C	1.43	1.28	1.60	6.6´10-10
All subjects	Systolic blood pressure	1.66	1.39	1.98	1.7´10-8
Subjects with T2D	Systolic blood pressure	1.58	1.16	2.16	3.7´10-3
Subjects without T2D	Systolic blood pressure	1.70	1.37	2.10	9.9´10-7
All subjects	Triglycerides	1.14	0.99	1.30	0.07
Subjects with T2D	Triglycerides	1.16	0.96	1.41	0.12
Subjects without T2D	Triglycerides	1.11	0.93	1.33	0.26
All subjects	Type 1 diabetes	1.00	0.99	1.02	0.53
Subjects with T2D	Type 1 diabetes	1.00	0.98	1.02	0.95
Subjects without T2D	Type 1 diabetes	1.01	0.99	1.02	0.46
All subjects	Type 2 diabetes	1.04	1.00	1.08	0.04
Subjects with T2D	Type 2 diabetes	0.99	0.94	1.05	0.85
Subjects without T2D	Type 2 diabetes	1.06	1.01	1.11	0.01
All subjects	Waist-hip ratio (BMI adj.)	0.80	0.41	1.57	0.51
Subjects with T2D	Waist-hip ratio (BMI adj.)	1.01	0.36	2.82	0.99
Subjects without T2D	Waist-hip ratio (BMI adj.)	0.66	0.27	1.60	0.36
All subjects	Fasting insulin (BMI adj.)	1.17	0.64	2.14	0.62
Subjects with T2D	Fasting insulin (BMI adj.)	1.12	0.44	2.84	0.82
Subjects without T2D	Fasting insulin (BMI adj.)	1.20	0.55	2.63	0.65
All subjects	2 hr glucose	0.89	0.80	1.00	0.04
Subjects with T2D	2 hr glucose	0.91	0.76	1.09	0.31
Subjects without T2D	2 hr glucose	0.89	0.77	1.02	0.08
All subjects	HbA1C	1.09	0.69	1.70	0.72
Subjects with T2D	HbA1C	1.02	0.50	2.09	0.95
Subjects without T2D	HbA1C	1.12	0.64	1.98	0.69
All subjects	HOMA-B	1.18	0.82	1.70	0.38
Subjects with T2D	HOMA-B	1.21	0.68	2.15	0.52
Subjects without T2D	HOMA-B	1.15	0.72	1.84	0.55
All subjects	HOMA-IR	0.67	0.39	1.17	0.16
Subjects with T2D	HOMA-IR	0.55	0.22	1.40	0.21
Subjects without T2D	HOMA-IR	0.75	0.38	1.47	0.40
All subjects	Insulin resistance (Lotta)	1.01	1.00	1.01	6.3´10-3
Subjects with T2D	Insulin resistance (Lotta)	1.00	1.00	1.01	0.28
Subjects without T2D	Insulin resistance (Lotta)	1.01	1.00	1.01	0.01
